# Supplementary material for: Activity and movement of free-living box turtles are largely independent of ambient and thermal conditions
Source: Mov Ecol. 2018 Jul 19;6:12. doi: 10.1186/s40462-018-0130-8 (PMC6052674; doi:10.1186/s40462-018-0130-8)
Supplement: Supplementary file 1 — R Script for binary classification of ODBA values from accelerometer data. (R 6 kb) [file 40462_2018_130_MOESM1_ESM.r]

########################################################################
# This code is used for the binary classification of ODBA values 
# or acceleration data in general (usually based on the variance of 
# the raw vector lengths of the acceleration data). 
# 
# The code was inspired and follows to some extent the code 
# written and published by Earl F. Glynn, Stowers Institute for 
# Medical Research published on 
# http://research.stowers.org/mcm/efg/R/Statistics/MixturesOfDistributions/index.htm
# accessed January 2015. 

# Modified and extended by Kamran Safi, Max-Planck Institute for Ornithology
# in 2015. 
# The rationale is identifying the means and variance of two mixed 
# Gaussian distributions based on identifying the turning points
# of the first and second derivatives of the mixture distribution. 
# 

# Deriv1 returns the first derivative
Deriv1 <- function(x,y)
{
  y.prime <- diff(y) / diff(x)
  x.prime <- x[-length(x)] + diff(x)/2
  list(x = x.prime,
       y = y.prime)
}

# Deriv2 returns the second derivative
Deriv2 <- function(x,y)
{
  h <- x[2] - x[1]
  Range <- 2:(length(x)-1)  # Drop first and last points
  list(x = x[Range],
       y = (y[Range+1] - 2*y[Range] + y[Range-1]) / h^2)
}

# peaks finds peaks and valleys 
# is needed to estimate the variances

peaks <- function(series,span=3)
{
  z <- embed(series, span)
  s <- span%/%2
  v <- max.col(z, "first") == 1 + s   # take first if a tie
  result <- c(rep(FALSE,s),v)
  result <- result[1:(length(result)-s)]
  result
}

# guesstimate finds initial values for the nls fitting
# based on the first and second derivative and the peaks 
# and valleys in the derivatives this function guesses
# initial values for the two means and variances of the
# mixed Guassian distributions. 
# It takes a numeric vector representing the mixed Gaussian data
# and returns a list object with the smooth term used to approximate
# the mixed distribution as well as the starting values for the
# two means and variances.

guesstimate <- function(x){
  FN.Dat <- ecdf(x)
  x0 <- seq(min(x, na.rm=T),
            max(x, na.rm=T), 
            length.out=1000)
  y0 <- diff(FN.Dat(x0))
  y0 <- c(rep(0, 100), y0)
  y0[y0<0] <- 0
  y <- predict(smooth.spline(y0, df=16))$y
  y1 <- y[-(1:100)]
  
  x1 <- cumsum(diff(x0)) + min(x, na.rm=T)
  derivative1 <- Deriv1(x1,y1)
  peaks.Deriv1   <- peaks( derivative1$y, span=3)
  valleys.Deriv1 <- peaks(-derivative1$y, span=3)
  idmax <- which(derivative1$y %in% sort(derivative1$y[peaks.Deriv1], decreasing=T)[1:2])
  idmin <- which(derivative1$y %in% sort(derivative1$y[valleys.Deriv1], decreasing=F)[1:2])
  s.approx <- (derivative1$x[idmin] - derivative1$x[idmax])/2
  
  
  derivative2 <- Deriv2(x1,y1)
  peaks.Deriv2   <- peaks( derivative2$y, span=3)
  valleys.Deriv2 <- peaks(-derivative2$y, span=3)
  
  mu.approx <- derivative2$x[valleys.Deriv2][sort(order(derivative2$y[valleys.Deriv2])[1:2])]
  if(round(1-abs(diff(derivative1$y[idmax]))/max(derivative1$y[idmax]),2)<=0.05)
  {
    s.approx <- s.approx[which.max(derivative1$y[idmax])]
    mu.approx <- x1[which.max(y1)]
  }
  return(list(data.frame(x=x1,y=y1), est=c(mu.approx[1], s.approx[1], mu.approx[2], s.approx[2])))
}


# Here the actual analysis start with loading the data and then
# guessing the two means and variances followed by fitting the NLS

ODBA<-read.csv(file.choose(), header=T, sep=',')

ODBA$odba.Transformed <- ODBA$odba^(-1/3)

# Guess means and variances
guess <- guesstimate(ODBA$odba.Transformed)

# Plot for overview of the guesses
h <- hist(ODBA$odba.Transformed, breaks = "FD", freq=F, col="grey")
lines(guess[[1]][,1], max(h$density)*(guess[[1]][,2]/max(guess[[1]][,2])), lty=2, lwd=2)
abline(v=guess$est[1], lty=1, lwd=3)
abline(v=guess$est[3], lty=1, lwd=3)
segments(guess$est[1]-guess$est[2], 0.4, guess$est[1]+guess$est[2], 0.4, lty=1, lwd=3)
segments(guess$est[3]-guess$est[4], 0.4, guess$est[3]+guess$est[4], 0.4, lty=1, lwd=3)

# Variable containing the probabilities for belonging
# to either one of the two distributions
ODBA$P.0 <- NA
ODBA$P.1 <- NA


# Now fit a NLS to the ODBA data. If there is only signature for 
# one single distribution, fit only one Gaussian distribution
# otherwise fit the mixed two Gaussian distribution.

if(sum(is.na(guess[[2]]))==2)
{
  fit1 <- nls(y~(a/b)*exp(-(x-c)^2/(2*b^2)),
              start=list(a=(1/sqrt(2*pi)) / guess[[2]][2], b=guess[[2]][2], c=guess[[2]][1]),
              trace=FALSE, data=guess[[1]], control=list(maxiter=200))
  
  mu <- summary(fit1)$parameters[3,1]
  sd <- abs(summary(fit1)$parameters[2,1])
  ODBA$activ <- NA
  ODBA$activ[pnorm(ODBA$odba.Transformed, mu, sd) >= 0.001] <- 0
  ODBA$activ[pnorm(ODBA$odba.Transformed, mu, sd) < 0.001] <- 1
  ODBA$P.0[ODBA$activ==0] <- pnorm((ODBA$odba.Transformed)[ODBA$activ==0], mu, sd)
}else{
  fit1 <- nls(y~(a/b)*exp(-(x-c)^2/(2*b^2))+(d/e)*exp(-(x-f)^2/(2*e^2)),
              start=list(a=(1/sqrt(2*pi)) / guess[[2]][2], b=guess[[2]][2], c=guess[[2]][1],
                         d=(1/sqrt(2*pi)) / guess[[2]][4], e=guess[[2]][4], f=guess[[2]][3]),
              trace=FALSE, data=guess[[1]], control=list(maxiter=200))
  
  mu1 <- summary(fit1)$parameters[3,1]
  sd1 <- abs(summary(fit1)$parameters[2,1])
  mu2 <- summary(fit1)$parameters[6,1]
  sd2 <- abs(summary(fit1)$parameters[5,1])
  
  ODBA$activ <- NA
  ODBA$activ[dnorm(ODBA$odba.Transformed, mu1, sd1) > dnorm(ODBA$odba.Transformed, mu2, sd2)] <- 1
  ODBA$activ[dnorm(ODBA$odba.Transformed, mu1, sd1) < dnorm(ODBA$odba.Transformed, mu2, sd2)] <- 0
  ODBA$P.0[ODBA$activ==0] <- pnorm((ODBA$odba.Transformed)[ODBA$activ==0], mu2, sd2)
  ODBA$P.1[ODBA$activ==1] <- pnorm((ODBA$odba.Transformed)[ODBA$activ==1], mu1, sd1)
}

# Plot the mixed distributions
library(scales)
h1 <- hist(ODBA$odba.Transformed, breaks="FD", col="white", border="white", 
          xlab=expression(paste((ODBA)^-~~frac(1, 3), sep=" ")), main=NA)
hist(ODBA$odba.Transformed[ODBA$activ==0], breaks=h1$breaks, add=T, col=alpha("blue", 0.1), border=alpha("blue", 0.75))
hist(ODBA$odba.Transformed[ODBA$activ==1], breaks=h1$breaks, add=T, col=alpha("firebrick", 0.1), border=alpha("firebrick", 0.75))
lines(guess[[1]][,1],I(guess[[1]][,2]*max(h1$counts)/max(guess[[1]][,2])) , col="black", lwd=2)
abline(v=guess[[2]][3], col="cyan", lty=2)
abline(v=guess[[2]][1], col="firebrick", lty=2)
abline(v=summary(fit1)$parameters[6,1], col="cyan")
abline(v=summary(fit1)$parameters[3,1], col="firebrick")

h2 <- hist(ODBA$odba, breaks="FD", col="white", border="white", 
           xlab="ODBA", main=NA)
hist(ODBA$odba[ODBA$activ==0], breaks=h2$breaks, add=T, col=alpha("blue", 0.1), border=alpha("blue", 0.75))
hist(ODBA$odba[ODBA$activ==1], breaks=h2$breaks, add=T, col=alpha("firebrick", 0.1), border=alpha("firebrick", 0.75))
